# Supplementary material for: RBFOX2 recognizes N6-methyladenosine to suppress transcription and block myeloid leukaemia differentiation
Source: Nat Cell Biol. 2023 Aug 28;25(9):1359–68. doi: 10.1038/s41556-023-01213-w (PMC10495261; doi:10.1038/s41556-023-01213-w)
Supplement: Source Data Fig. 1 — Statistical source data. [file 41556_2023_1213_MOESM4_ESM.xlsx]

## Sheet: Fig. 1d
K562
IP	Input	FT
0.002925	0.002267	0.002685
0.002756	0.002168	0.002399
0.002955	0.001996	0.002352
0.003072	0.002375	0.002825
0.003034	0.002379	0.002044
0.003103	0.002394	0.002007
Component Name	K562	Area	Height	Retention Time	Width at 50%	Calculated Concentration
A	IP	1.52937e+08	4.08066e+07	4.34044	0.0564691	1614.28
A	IP	1.39706e+08	3.49899e+07	4.34035	0.0595128	1473.37
A	IP	1.50923e+08	3.92963e+07	4.34163	0.0582494	1592.83
A	IP	1.42828e+08	3.70165e+07	4.34494	0.057714	1506.63
A	IP	1.46696e+08	3.93418e+07	4.33752	0.0579304	1547.81
A	IP	1.38923e+08	3.5617e+07	4.3395	0.0586717	1465.03
A	Input	1.01907e+08	2.61614e+07	4.3394	0.0580323	1070.81
A	Input	1.25912e+08	3.23938e+07	4.3412	0.0581901	1326.47
A	Input	1.06512e+08	2.69702e+07	4.33819	0.0599598	1119.86
A	Input	1.38996e+08	3.60784e+07	4.33822	0.0582719	1465.81
A	Input	9.86716e+07	2.59758e+07	4.34484	0.0580721	1036.35
A	Input	1.16923e+08	3.0827e+07	4.3422	0.0559031	1230.73
A	FT	1.4101e+08	3.864e+07	4.33914	0.0538712	1487.27
A	FT	7.68152e+07	1.99247e+07	4.34061	0.0582631	803.582
A	FT	1.51734e+08	4.01783e+07	4.33893	0.0559332	1601.47
A	FT	1.03412e+08	2.63263e+07	4.34195	0.0595433	1086.84
A	FT	1.71668e+08	4.33505e+07	4.34184	0.0582814	1813.77
A	FT	9.98371e+07	2.61846e+07	4.33956	0.0581096	1048.77
m6A	IP	2.289e+06	854316	5.20382	0.041204	4.72153
m6A	IP	2.1916e+06	804557	5.2072	0.0417331	4.52591
m6A	IP	2.12358e+06	815147	5.20691	0.0401897	4.38932
m6A	IP	2.21422e+06	860892	5.20844	0.0393377	4.57136
m6A	IP	2.21511e+06	827075	5.20455	0.0411151	4.57314
m6A	IP	2.20142e+06	820407	5.20505	0.040869	4.54565
m6A	Input	1.1466e+06	438887	5.20582	0.0402087	2.4272
m6A	Input	1.50638e+06	586274	5.20625	0.039124	3.14978
m6A	Input	1.14685e+06	423160	5.20427	0.0421237	2.42771
m6A	Input	1.67458e+06	630654	5.20488	0.0407161	3.48757
m6A	Input	968058	362742	5.20767	0.0402175	2.06864
m6A	Input	1.40508e+06	537967	5.20579	0.0393575	2.94632
m6A	FT	1.92677e+06	747395	5.20633	0.0393344	3.99405
m6A	FT	1.06832e+06	408483	5.20632	0.0409867	2.26999
m6A	FT	1.85114e+06	699191	5.20589	0.0403432	3.84216
m6A	FT	1.04409e+06	380140	5.20571	0.0418444	2.22134
m6A	FT	2.0623e+06	806042	5.2057	0.0393593	4.26624
m6A	FT	986224	381097	5.20467	0.0398787	2.10512
