# Supplementary material for: RBFOX2 recognizes N6-methyladenosine to suppress transcription and block myeloid leukaemia differentiation
Source: Nat Cell Biol. 2023 Aug 28;25(9):1359–68. doi: 10.1038/s41556-023-01213-w (PMC10495261; doi:10.1038/s41556-023-01213-w)
Supplement: Source Data Fig. 4 — Statistical source data. [file 41556_2023_1213_MOESM7_ESM.xlsx]

## Sheet: Fig. 4a
K562
shNS	shRBFOX2-1	shRBFOX2-2
952	203	278
1009	191	290
823	192	301

## Sheet: Fig. 4b
K562
Time (h)	shNS			shRBFOX2-1			shRBFOX2-2
0	1.00292	0.978972	1.01811	1.0127	1.00288	0.984426	1.01306	0.992014	0.994928
48	1.46992	1.47342	1.49825	1.04722	1.01359	1.04097	1.20796	1.1458	1.17688
72	2.73627	2.69451	2.7795	1.68733	1.60312	1.6424	1.97399	1.90697	1.92931
96	3.69539	3.82681	3.76081	2.30007	2.17895	2.32001	2.41658	2.49914	2.65584

## Sheet: Fig. 4d
K562
shNS	shRBFOX2-1	shRBFOX2-2
0.951819	2.83993	1.35236
1.01469	2.81043	1.66791
1.03541	2.84908	1.62915

## Sheet: Fig. 4f
K562
shNS+EV	shRBFOX2+EV	shRBFOX2+RBFOX2
22.1	35.5	7.82
22.1	34.4	7.93

## Sheet: Fig. 4h
NB4
shNS	shRBFOX2-1	shRBFOX2-2
1.00465	3.52554	3.85177
1.03474	3.32177	3.92336
0.961956	3.15438	3.75137
