# Supplementary material for: RBFOX2 recognizes N6-methyladenosine to suppress transcription and block myeloid leukaemia differentiation
Source: Nat Cell Biol. 2023 Aug 28;25(9):1359–68. doi: 10.1038/s41556-023-01213-w (PMC10495261; doi:10.1038/s41556-023-01213-w)
Supplement: Source Data Fig. 5 — Statistical source data. [file 41556_2023_1213_MOESM8_ESM.xlsx]

## Sheet: Fig. 5a
GSE13159
Healthy BM	MLL	t(15;17)	Normal Karyotype
5.74427	5.48923	5.48923	5.08338
5.18199	5.78635	5.78635	5.48882
5.67254	5.12856	5.12856	5.68434
5.20796	5.33496	5.33496	5.26674
4.85822	5.42802	5.42802	5.41186
5.68026	5.73625	5.73625	5.15738
5.14023	5.19991	5.19991	5.76628
5.2265	5.33577	5.33577	5.46605
5.70175	7.17293	7.17293	6.4091
5.46617	5.07827	5.07827	5.68368
4.75743	5.55206	5.55206	6.06267
4.97099	5.57692	5.57692	5.69351
5.59205	5.44891	5.44891	4.6728
4.7996	5.47536	5.47536	5.19527
4.81254	5.27657	5.27657	4.61261
5.30952	5.44813	5.44813	5.69538
5.83174	6.71045	6.71045	7.13187
5.15517	5.38677	5.38677	5.9347
5.49265	5.14126	5.14126	5.23492
5.21765	5.7526	5.7526	5.04297
4.99881	6.1869	6.1869	4.98457
5.73579	5.72253	5.72253	5.60799
4.77548	6.03788	6.03788	5.13635
5.47773	5.72314	5.72314	4.69402
5.25015	5.74844	5.74844	5.21038
5.6746	5.47897	5.47897	5.35842
5.72912	5.90323	5.90323	5.21395
5.02222	4.30909	4.30909	5.59636
5.43258	5.75643	5.75643	5.73303
5.17081	5.52326	5.52326	5.06862
5.10593	5.45513	5.45513	5.15648
5.53334	5.0664	5.0664	5.29119
5.81459	5.96384	5.96384	5.41929
5.23812	5.9927	5.9927	5.81472
5.49992	5.37273	5.37273	5.696
5.09062	5.61951	5.61951	6.50514
5.21543	6.23867	6.23867	4.76115
5.53504	5.54755	5.54755	5.27362
5.28962			5.86467
5.46601			6.15201
5.3888			5.41191
5.36177			5.18779
5.60746			5.12501
5.62293			5.05376
5.4566			6.32184
4.65987			5.349
5.36305			5.2349
5.30149			5.61024
5.26057			5.48538
5.06627			5.08535
4.59954			5.59256
5.25789			5.0193
4.8568			5.48251
5.43124			5.76448
4.77788			5.73108
5.73937			5.22432
5.18073			5.58515
5.73242			4.78871
5.58681			6.54309
5.14448			4.96241
5.14192			4.6734
5.45135			5.27032
5.66964			5.25585
5.88539			5.40556
5.29265			6.7837
4.68474			5.40756
5.48683			5.3569
5.86493			5.23119
6.96097			5.84047
5.5617			5.09828
4.41783			5.73798
5.34325			5.41049
4.63476			5.64202
			5.2719
			6.23259
			4.83554
			4.52011
			5.30185
			7.21712
			5.43454
			5.35357
			5.22883
			5.9719
			5.72917
			5.27168
			5.55272
			5.75301
			5.50212
			5.27016
			4.75226
			5.35635
			4.88355
			5.46755
			5.44924
			4.79807
			5.23608
			5.21396
			5.34505
			4.85755
			6.489
			5.2551
			5.7294
			5.43275
			5.7602
			6.08537
			5.64106
			5.24815
			4.8423
			5.16295
			6.13945
			5.15351
			5.29101
			5.31251
			6.66191
			6.82849
			5.50173
			5.20442
			4.91736
			5.68845
			4.6051
			5.14892
			5.46494
			6.16906
			5.14201
			6.71886
			5.02971
			4.92298
			5.00909
			5.80441
			5.17072
			5.24313
			5.35137
			5.0874
			5.23701
			5.31817
			5.36355
			5.90234
			5.1333
			5.08637
			4.999
			5.56515
			5.60148
			4.82984
			5.35881
			4.95971
			5.39493
			4.95434
			5.55381
			4.99021
			5.14836
			5.14474
			5.17831
			4.51519
			4.99902
			5.22426
			5.24711
			5.5693
			4.63538
			5.79758
			7.96544
			5.23475
			6.49429
			5.33816
			6.82135
			4.47697
			5.26552
			5.54595
			5.76473
			4.63556
			5.79252
			5.23594
			5.67593
			5.60681
			5.17979
			5.11973
			6.21431
			5.59715
			5.58095
			5.64368
			5.66539
			5.78199
			5.02232
			6.14782
			5.0233
			5.74561
			4.78059
			4.88014
			6.69897
			5.76743
			4.8178
			5.74468
			5.5745
			5.70836
			4.92425
			5.37974
			6.93305
			5.52372
			7.24796
			5.18474
			5.47717
			4.87544
			5.47484
			4.66004
			5.75733
			5.65702
			4.97511
			5.63365
			4.99306
			4.95596
			5.13798
			4.38247
			5.04094
			5.43085
			5.07478
			5.63329
			5.95132
			4.91501
			5.0713
			5.8033
			5.61961
			6.93882
			5.70439
			4.933
			5.27476
			5.81154
			5.98259
			5.19198
			5.63886
			4.54041
			4.96664
			5.26493
			4.87266
			5.21074
			5.46782
			5.43261
			5.6662
			5.78005
			4.6688
			6.62846
			5.56683
			5.56301
			5.76322
			4.88606
			5.7681
			4.42316
			5.33252
			5.19163
			5.36941
			5.08968
			6.0346
			5.25525
			4.83223
			5.34482
			5.80615
			6.12525
			4.82678
			5.29673
			5.41567
			5.21497
			5.56439
			4.73273
			6.2253
			4.72263
			5.56583
			5.70272
			5.89656
			5.3477
			6.04529
			6.067
			8.69121
			4.91015
			5.48365
			5.48457
			6.01708
			5.42999
			5.12656
			6.16414
			5.332
			5.76912
			5.60595
			5.40029
			5.59314
			4.84689
			5.64474
			4.56914
			7.38382
			5.75423
			5.22317
			5.04313
			5.4801
			7.10961
			5.95937
			6.14265
			5.29985
			6.04465
			5.53224
			5.76606
			6.15929
			5.46573
			5.17944
			5.36681
			5.76811
			5.96946
			6.26534
			4.99273
			4.99762
			5.32951
			5.01388
			5.01174
			5.3156
			5.75867
			5.65323
			4.61854
			5.48541
			5.21205
			6.02765
			6.06132
			5.53898
			4.56168
			5.64339
			5.06494
			6.95387
			5.23471
			4.54496
			5.53117
			5.34578
			4.98555
			5.50409
			4.94578
			5.26979
			5.85996
			5.0493
			5.3903
			5.02207
			4.81483
			4.59063
			5.81846
			5.57666
			5.88945
			5.40829
			5.44749
			5.32954
			5.72261
			5.57409
			5.86755
			5.21057
			5.03285
			5.77808
			5.73109
			5.28789
			5.78293

## Sheet: Fig. 5e
Time (day)	shNS	shRBFOX2-1	shRBFOX2-2
28	1
34	1
28	1
29	1
29	1
36	1
42	1
49	1
35	1
59		0
59		0
45		1
59		0
57		1
59		0
59		0
59		0
59		0
57		1
52			1
59			0
59			1
52			1
45			1
36			1
42			1
45			1
49			1

## Sheet: Fig. 5f
	shNS		shRBFOX2-1		shRBFOX2-2
CD11b+	26.4	23.9	51.2	41.1	49	50.2
CD11b+CD15+	25.9	26.5	44.5	43.4	53.6	51.9
CD11b+CD14+	25.8	28.3	45.3	35.7	39.8	41.7

## Sheet: Fig. 5h
Time (days)	shNS	shRBFOX2-1	shRBFOX2-2
32	1
30	1
32	1
32	1
32	1
35	1
35	1
34	1
41		1
46		1
48		1
52		1
41		1
33		1
41		1
52			1
41			1
39			1
48			1
60			0
56			1
41			1
46			1
