# Supplementary material for: RBFOX2 recognizes N6-methyladenosine to suppress transcription and block myeloid leukaemia differentiation
Source: Nat Cell Biol. 2023 Aug 28;25(9):1359–68. doi: 10.1038/s41556-023-01213-w (PMC10495261; doi:10.1038/s41556-023-01213-w)
Supplement: Source Data Fig. 6 — Statistical source data. [file 41556_2023_1213_MOESM9_ESM.xlsx]

## Sheet: Fig. 6d
Control	RBFOX2 KD	RBFOX2 & TGFB1 DKD
6.55	18.6	12.8
6.87	17.6	9.43
6.12	17.1	8.18
