# Supplementary material for: RBFOX2 recognizes N6-methyladenosine to suppress transcription and block myeloid leukaemia differentiation
Source: Nat Cell Biol. 2023 Aug 28;25(9):1359–68. doi: 10.1038/s41556-023-01213-w (PMC10495261; doi:10.1038/s41556-023-01213-w)
Supplement: Source Data Extended Data Fig. 2 — Statistical source data. [file 41556_2023_1213_MOESM11_ESM.xlsx]

## Sheet: Extended Data Fig. 2d
HepG2
IP	Input	FT
0.002387	0.00186	0.001757
0.002791	0.001952	0.00154
0.003054	0.00178	0.001744
0.002863	0.001751	0.001796
0.002846	0.001965	0.001688
0.002819	0.001977	0.001692
Component Name	HepG2	Area	Height	Retention Time	Width at 50%	Calculated Concentration
A	IP	1.44264e+08	3.79605e+07	4.34326	0.0572465	1521.91
A	IP	1.36481e+08	3.54129e+07	4.34446	0.058397	1439.03
A	IP	1.51591e+08	3.78972e+07	4.33753	0.0592701	1599.94
A	IP	1.40831e+08	3.72752e+07	4.33823	0.0565729	1485.35
A	IP	1.28169e+08	3.32338e+07	4.32993	0.0574661	1350.51
A	IP	1.34468e+08	3.44935e+07	4.33176	0.0575949	1417.59
A	Input	1.25022e+08	3.36354e+07	4.34594	0.0552389	1316.98
A	Input	8.47322e+07	2.13297e+07	4.3469	0.0597287	887.898
A	Input	1.11465e+08	2.90746e+07	4.33906	0.0565662	1172.61
A	Input	6.64414e+07	1.75776e+07	4.33857	0.0569712	693.1
A	Input	1.16922e+08	2.99673e+07	4.33143	0.0589951	1230.72
A	Input	7.96531e+07	2.11141e+07	4.33196	0.0560164	833.806
A	FT	1.82448e+08	4.66328e+07	4.34474	0.0579787	1928.58
A	FT	1.54328e+08	4.21029e+07	4.34234	0.0548929	1629.09
A	FT	1.60694e+08	4.32822e+07	4.34025	0.056898	1696.9
A	FT	1.50075e+08	3.84558e+07	4.3383	0.0580885	1583.8
A	FT	1.76669e+08	4.65298e+07	4.328	0.0573617	1867.04
A	FT	1.62735e+08	4.23625e+07	4.32843	0.0577729	1718.63
m6A	IP	1.74693e+06	654646	5.20818	0.0410792	3.63287
m6A	IP	1.98946e+06	773021	5.20709	0.0386452	4.11996
m6A	IP	2.16113e+06	827861	5.20527	0.0396761	4.46472
m6A	IP	2.04278e+06	770326	5.20518	0.0406781	4.22705
m6A	IP	1.99137e+06	748559	5.20271	0.0409812	4.12379
m6A	IP	1.92792e+06	746671	5.20222	0.0398159	3.99637
m6A	Input	1.15756e+06	439216	5.20883	0.0405326	2.44922
m6A	Input	712251	271453	5.20857	0.0400328	1.55489
m6A	Input	1.07803e+06	420912	5.2066	0.039714	2.28949
m6A	Input	616142	242836	5.20657	0.0385332	1.36187
m6A	Input	1.0288e+06	400756	5.20214	0.0397356	2.19063
m6A	Input	758773	294040	5.20322	0.0396396	1.64832
m6A	FT	1.62569e+06	630206	5.2086	0.0397358	3.38939
m6A	FT	1.39506e+06	543894	5.20812	0.039487	2.92621
m6A	FT	1.23908e+06	480746	5.20595	0.0388506	2.61294
m6A	FT	1.26923e+06	494291	5.2046	0.0390873	2.67349
m6A	FT	1.55965e+06	595751	5.20166	0.0404362	3.25676
m6A	FT	1.38574e+06	533896	5.20048	0.0398574	2.90747
