# Supplementary material for: RBFOX2 recognizes N6-methyladenosine to suppress transcription and block myeloid leukaemia differentiation
Source: Nat Cell Biol. 2023 Aug 28;25(9):1359–68. doi: 10.1038/s41556-023-01213-w (PMC10495261; doi:10.1038/s41556-023-01213-w)
Supplement: Source Data Extended Data Fig. 5 — Statistical source data. [file 41556_2023_1213_MOESM15_ESM.xlsx]

## Sheet: Extended Data Fig. 5b
K562
shNS	shRBFOX2-1	shRBFOX2-2
34.3	41.9	49.7
25.9	40.2	42.6
22.7	39.2	39.3
32.4	41	55.8

## Sheet: Extended Data Fig. 5d
RBFOX2 expression level
HSC	MPP	CMP	GMP	MEP	early PM	late PM	MY	MM	BC	PMN	Mono
7.33283	6.44523	6.5073	5.79154	5.6183	5.13008	5.11942	4.22965	4.72298	4.57768	4.41004	5.01328
7.76685	6.67334	5.99754	5.91421	6.06017	4.65901	4.45992	4.49905	4.13609	4.47046	3.73455	4.51632
6.95243		6.5452	5.94816	5.9164	4.82109	4.34197		4.1102	4.59603	4.30631	4.17319
6.98982			6.02931	5.68253					4.31568		4.42121
7.43684			6.53055
7.70417			5.81076
			6.10516

## Sheet: Extended Data Fig. 5e
RBFOX2 expression level
Left panel				Middle panel							Right panel
HSC	MEP	CFU-Megakaryo	Megakaryocyte	HSC	MEP	Eryth.CD34+CD71+GlyA-	Eryth.CD34-CD71+GlyA-	Eryth.CD34-CD71+GlyA+	Eryth.CD34-CD71loGlyA+	Eryth.CD34-CD71-GlyA+	HSC	CMP	GMP	CFU-Granulo	CFU-Mono	Basophils	Eosinophill	Granulo (Neutro)	Monocyte
9.81202	8.94137	6.38718	6.27238	9.81202	8.94137	8.45212	7.92616	7.24332	6.14663	5.688	9.81202	7.55682	6.65373	6.85581	5.83335	5.95842	5.95522	6.14139	5.28501
9.21253	9.23485	6.19221	5.84074	9.21253	9.23485	7.52589	8.05148	7.74124	6.05812	5.82547	9.21253	6.54052	7.36696	5.66946	5.86913	6.20123	5.90224	5.80924	5.32618
9.15358	8.44277	7.12066	6.07993	9.15358	8.44277	9.12634	7.37623	6.41406	5.63199	7.15892	9.15358	5.97943	5.24594	5.78308	5.30676	5.50412	5.44627	5.41334	5.4938
8.93479	8.65349	8.41681	6.11973	8.93479	8.65349	9.09445	7.62043	6.05172	6.70498	5.45346	8.93479	5.89753	6.83657	6.06934	5.50084	5.46448	6.24737	5.47886	5.24318
9.50195	7.19544	7.16191	6.01493	9.50195	7.19544	8.29384	8.66095	6.26363	6.17069	6.75579	9.50195			5.96161		5.89032	5.62641	6.26051	5.57137
8.49127	7.86826		6.36296	8.49127	7.86826	9.03041	8.35388	6.73758	5.7457	6.59233	8.49127					5.40551		5.86942
9.42993	6.99573		5.74121	9.42993	6.99573	9.09663	8.5226		7.79882		9.42993							5.4993
9.26798	7.31288			9.26798	7.31288						9.26798							5.93119
9.4561	7.30217			9.4561	7.30217						9.4561
9.58954				9.58954							9.58954
9.01256				9.01256							9.01256
9.18143				9.18143							9.18143
9.19683				9.19683							9.19683
9.26351				9.26351							9.26351
