# Supplementary material for: RBFOX2 recognizes N6-methyladenosine to suppress transcription and block myeloid leukaemia differentiation
Source: Nat Cell Biol. 2023 Aug 28;25(9):1359–68. doi: 10.1038/s41556-023-01213-w (PMC10495261; doi:10.1038/s41556-023-01213-w)
Supplement: Source Data Extended Data Fig. 6 — Statistical source data. [file 41556_2023_1213_MOESM17_ESM.xlsx]

## Sheet: Extended Data Fig. 6c
		shNS			shRBFOX2-1			shRBFOX2-2
CD14	DMSO	0.805347	1.09958	1.12925	3.8752	3.51023	3.1049	1.16684	1.32925	1.31974
	ATRA	0.918845	1.66314	1.0239	7.02365	8.75527	7.28406	3.2483	2.4913	3.46533
CD11b	DMSO	0.873119	1.14632	0.999126	1.52769	1.6829	1.49622	5.26797	5.13046	4.61512
	ATRA	10.8356	10.4045	10.4001	36.2352	35.8305	30.7813	20.5582	22.5615	22.0984

## Sheet: Extended Data Fig. 6f
CD11b expression in MOML13
shNS	shRbfox2-1	shRbfox2-2
1.06904	2.95034	4.0262
1.0859	2.77902	3.83187
0.861419	2.17661	3.8295

## Sheet: Extended Data Fig. 6j
	shNS				shRBFOX2-1				shRBFOX2-2
CFU-GEMM	4.33674	7.35695	3.15639	2.03762	5.12821	9.52381	3.92157	3.1746	3.38983	3.20856	2.96804	1.44928
CFU-GM	55.3571	44.6867	41.8938	42.6332	51.282	47.6191	49.0196	58.7302	60.452	56.1497	51.8265	59.1787
BFU-E	29.8469	32.6975	45.3372	46.2382	33.3333	35.7143	35.2941	31.746	26.5537	31.016	38.3562	32.3672
CFU-E	10.4592	15.2589	9.61263	9.09091	10.2564	7.14286	11.7647	6.34921	9.60452	9.62567	6.84931	7.00483
