# Supplementary material for: RBFOX2 recognizes N6-methyladenosine to suppress transcription and block myeloid leukaemia differentiation
Source: Nat Cell Biol. 2023 Aug 28;25(9):1359–68. doi: 10.1038/s41556-023-01213-w (PMC10495261; doi:10.1038/s41556-023-01213-w)
Supplement: Source Data Extended Data Fig. 7 — Statistical source data. [file 41556_2023_1213_MOESM19_ESM.xlsx]

## Sheet: Extended Data Fig. 7c
shNS	shRbfox2-1	shRbfox2-2
0.986383	0.615503	0.399048
1.04734	0.706466	0.348947
0.967985	0.665167	0.390441

## Sheet: Extended Data Fig. 7f
shNS		shRbfox2-1		shRbfox2-2
440	459	65	48	31	27

## Sheet: Extended Data Fig. 7k
	AML-PDX: 2017-129
Time (hours)	shNS			shRBFOX2-1			shRBFOX2-2
0	1	0.99	1.01	1.01	1	1	1	1.01	0.99
24	1.3	1.29	1.28	0.96	0.94	0.93	1.34	1.34	1.33
48	1.66	1.64	1.54	0.67	0.66	0.67	1.14	1.03	1.04
72	2.93	2.74	3.66	1.04	0.98	0.99	1.43	1.45	1.48
96	3.86	3.13	2.95	1.29	1.21	1.2	1.48	1.35	1.31
	AML-PDX: HBT22-0148
Time (hours)	shNS			shRBFOX2-1			shRBFOX2-2
0	1	1	1	1.01	1.01	0.98	1.02	0.99	1
24	1.2	1.22	1.2	0.95	0.94	0.95	1.11	1.09	1.14
48	2.02	2.01	1.76	0.83	0.83	0.81	1.53	1.51	1.43
72	3.66	3.48	3.83	1.31	1.29	1.27	2.14	2.14	2.1

## Sheet: Extended Data Fig. 7n
shNS	shRBFOX2-1	shRBFOX2-2
50.4	0.13	0.24
35.8	0.4	0.55
65	0.17	0.52
93.8	0.24	0.29
55.1	0.15	0.011
0.62	0.023	0.061
1.16		0.33
		0.32

## Sheet: Extended Data Fig. 7o
shNS	shRBFOX2-1	shRBFOX2-2
75.7	60.4	52.8
54.9	54	45.3
81.4	60.2	53.1
87.9	57.1
73.8

## Sheet: Extended Data Fig. 7p
	shNS	shRBFOX2-1	shRBFOX2-2		shNS	shRBFOX2-1	shRBFOX2-2
CD14	0.000845	0.005422	0.001354	CD15	0.00987	0.008542	0.020938
	0.000917	0.001108	0.003186		0.009311	0.030494	0.027542
	0.000927	0.001236	0.001414		0.008505	0.012053	0.018413
	0.000862	0.002039			0.008402	0.015796
