# Supplementary material for: RBFOX2 recognizes N6-methyladenosine to suppress transcription and block myeloid leukaemia differentiation
Source: Nat Cell Biol. 2023 Aug 28;25(9):1359–68. doi: 10.1038/s41556-023-01213-w (PMC10495261; doi:10.1038/s41556-023-01213-w)
Supplement: Source Data Extended Data Fig. 10 — Statistical source data. [file 41556_2023_1213_MOESM22_ESM.xlsx]

## Sheet: Extended Data Fig. 10b
K562
	shNS				shRBFOX2
m6A MeRIP	1.06851	1.19383	0.719764	1.0179	0.413396	0.626591	0.729812	0.592791
caRNA abundance	0.98537	0.958425	1.07084	0.98537	1.15568	1.24724	1.19643	1.15568

## Sheet: Extended Data Fig. 10c
K562
Time (min)	shNS				shRBFOX2
10	0.924984	1.59937	0.217261	3.11126	1.25484	2.0958	2.1848	0.174041
20	5.78573	4.93312	5.60805	6.95235	9.96935	7.60791	8.38319	7.8218
30	4.63478	5.62752	5.08942	7.0494	11.6116	15.3216	15.3216	11.9381
60	18.8632	12.6188	14.2956	18.7329	18.475	19.1265	23.2233	26.4923

## Sheet: Extended Data Fig. 10d
K562
Time (day)	shNS				shRBFOX2
1	2.01831	2.13542	2.26112	2.42573	2.00012	2.05478	2.37312	2.38437
2	4.27861	4.9527	5.02428	5.73747	5.89658	5.75612	6.70208	6.51223
3	6.8493	7.03725	7.82603	7.90849	8.4992	8.1472	8.75451	8.75986

## Sheet: Extended Data Fig. 10e
	shNS+EV			shRBFOX2+EV			shRBFOX2+RBFOX2
TGFB1	0.987495	0.952222	1.06568	1.29999	1.27812	1.2709	0.825701	0.794957	0.860272
CD61	1.01625	0.984808	0.999944	1.29007	1.3473	1.40168	0.681047	0.757348	0.672988

## Sheet: Extended Data Fig. 10i
NB4
	shNS				shRBFOX2
m6A MeRIP	0.980938	1.02259	0.980938	1.01553	0.783784	0.762351	0.77837	0.741504
caRNA abundance	1.07982	0.966467	0.953162	1.00055	1.32984	1.30247	1.21524	1.21524

## Sheet: Extended Data Fig. 10j
NB4
	shNS				shRBFOX2
SUZ12 IP	0.882499	0.789859	1.37522	0.952418	0.669648	0.574936	0.400944	0.521766
RBM15 IP	0.689554	1.09713	1.27786	0.935452	0.4919	0.276708	0.519948	0.50573

## Sheet: Extended Data Fig. 10k
	shNS			shRBFOX2-1			shRBFOX2-2
D4	1.04632	1.03956	0.919359	1.61883	1.77544	1.69013	1.16228	1.47285	1.26003
D7	0.986701	1.07927	0.939037	1.85627	2.12557	1.94831	1.97058	1.97096	1.90707

## Sheet: Extended Data Fig. 10l
shNS	shRBFOX2-1	shRBFOX2-2
0.933029	1.89167	2.01796
1.06697		2.04283

## Sheet: Extended Data Fig. 10m
shNS	shRBFOX2-1	shRBFOX2-2
0.046613	0.054617	0.062539
0.048779	0.064495	0.052613
0.048115	0.054782	0.066241
0.051478	0.059446

## Sheet: Extended Data Fig. 10p
Control	RBFOX2 KD	RBFOX2 & TGFB1 KD
0.981399	1.92581	0.591035
0.906635	1.97899	0.711448
1.12537	1.92013	0.731891
